# Supplementary material for: Understanding Italian Consumers’ Perception of Safety in Animal Food Products
Source: Foods. 2022 Nov 21;11(22):3739. doi: 10.3390/foods11223739 (PMC9689367; doi:10.3390/foods11223739)
Supplement: Supplementary file 1 [file foods-11-03739-s001.zip]

Archive with 1 entries (1 files):
- foods-1991451-supplementary.pdf
